# Supplementary material for: PEG-based polyurethane bioadhesive for wet and adaptable adhesion to circumcision wounds
Source: Regen Biomater. 2025 Mar 20;12:rbaf018. doi: 10.1093/rb/rbaf018 (PMC12077817; doi:10.1093/rb/rbaf018)
Supplement: rbaf018_Supplementary_Data [file rbaf018_supplementary_data.zip]

Archive with 6 entries (6 files):
- SI of PU1000S-Finally 25.3.14.docx
- Supplementary Movie_S1.mp4
- Supplementary Movie_S2.mp4
- Supplementary Movie_S3.mp4
- Supplementary Movie_S4.mp4
- Supplementary Movie_S5.mp4
